# Supplementary material for: Use of Bacterial Toxin–Antitoxin Systems as Biotechnological Tools in Plants
Source: Int J Mol Sci. 2024 Sep 27;25(19):10449. doi: 10.3390/ijms251910449 (PMC11476816; doi:10.3390/ijms251910449)
Supplement: Supplementary file 1 [file ijms-25-10449-s001.zip]

Archive with 1 entries (1 files):
- ijms-3196064-supplementary.pdf
